# Supplementary material for: The novel chloroplast glucose transporter pGlcT2 affects adaptation to extended light periods
Source: J Biol Chem. 2023 Apr 23;299(6):104741. doi: 10.1016/j.jbc.2023.104741 (PMC10318453; doi:10.1016/j.jbc.2023.104741)
Supplement: Supporting data 1 [file mmc2.xlsx]

## Sheet: number of genes
Number of genes encoding the respective transporters in the analyzed genomes
		pGlcT	pGlcT2	SGB1
				a	b
A thal	Arabidopsis thaliana	1	1	1	1
A lyra	Arabidopsis lyrata	1	1	1	1
C rube	Capsella rubella	1	0	1	1
B rapa	Brassica rapa	2	0	1	1
E sals	Eutrema salsugineum	1	0	1	1
C sati	Cucumis sativus	1	1	1	1
M trun	Medicago truncatula	2	1	1	1
P vulg	Phaseolus vulgaris	2	1	1	1
C papa	Carica papaya	1	1	0	1
T caca	Theobroma cacao	1	1	1	1
C clem	Citrus clementina	1	1	1	1
M escu	Manihot esculenta	2	1	1	1
P tric	Populus trichocarpa	2	1	1	1
E gran	Eucalyptus grandis	1	1	1	1
S lyco	Solanum lycopersicum	1	1	1	1
S tube	Solanum tuberosum	1	1	1	1
M guta	Mimulus guttatus	1	1	1	1
A coer	Aquilegia coerulea	1	1	2
S ital	Setaria italica	1	1	1
S bico	Sorghum bicolor	1	1	1
O sati	Oryza sativa	1	1	1
B dist	Brachypodium distachyon	1	1	1
M acum	Musa acuminata	2	1	2
S poly	Spirodela polyrhiza	1	0	1
Z mari	Zostera marina	1	0	1
S moel	Selaginella moellendorffii	1	2	2
M poly	Marchantia polymorpha	1	1	1
P pate	Physcomitrella patens	2	1	2
S fala	Sphagnum fallax	3	1	2

## Sheet: accession numbers
Accession numbers form Phytozome
		pGlcT	pGlcT2	SGB1
				a	b
A thal	Arabidopsis thaliana	At5g16150.1	At1g05030.1	At1g79820.1	At1g67300.1
A lyra	Arabidopsis lyrata	AL6G27030.t1	AL1G14780.t1	AL2G41730.t1	AL2G25820.t1
C rube	Capsella rubella	Carubv10003857m	--	Carubv10020183m	Carubv10020185m
B rapa	Brassica rapa	(1) Brara.C00709.1	--	Brara.G02007.1	Brara.G02699.1
		(2) Brara.J01897.1
E sals	Eutrema salsugineum	Thhalv10013176m	--	Thhalv10018449m	Thhalv10018450m
C sati	Cucumis sativus	Cucsa.031780.1	Cucsa.384870.1	Cucsa.061960.1	Cucsa.332380.1
M trun	Medicago truncatula	(1) Medtr6g018790.1	Medtr3g080240.1	Medtr4g013205.1	Medtr6g087910.1
		(2) Medtr7g082270.1
P vulg	Phaseolus vulgaris	(1) Phvul.004G061900.1	Phvul.L003237.2	Phvul.010G148500.2	Phvul.004G165800.1
		(2) Phvul.008G007500.1
C papa	Carica papaya	evm.model.supercontig_170.551	evm.model.supercontig_132.14	--	evm.model.supercontig_23.78
T caca	Theobroma cacao	Thecc1EG019409t1	Thecc1EG002160t1	Thecc1EG028773t1	Thecc1EG037849t1
C clem	Citrus clementina	Ciclev10011429m	Ciclev10014865m	Ciclev10025475m	Ciclev10008115m
M escu	Manihot esculenta	(1) Manes.01G111700.1	Manes.13G066800.1	Manes.11G037500.1	Manes.03G023200.1
		(2) Manes.02G069900.1
P tric	Populus trichocarpa	(1) Potri.004G097800.1	Potri.014G060800.1	Potri.001G185300.1	Potri.018G083200.1
		(2) Potri.017G116400.1
E gran	Eucalyptus grandis	Eucgr.F02507.1	Eucgr.K00761.1	Eucgr.F03042.1	Eucgr.C01268.1
S lyco	Solanum lycopersicum	Solyc02g086160.2.1	Solyc07g049310.2.1	Solyc06g066600.2.1	Solyc07g020790.2.1
S tube	Solanum tuberosum	PGSC0003DMT400067884	Soltu.DM.07G016440.1	PGSC0003DMT400042621	PGSC0003DMT400022307
M guta	Mimulus guttatus	(1) Migut.H00224.1	Migut.N03095.1	Migut.I00938.1	Migut.J01140.5
		(2) Migut.L00332.12
A coer	Aquilegia coerulea	Aqcoe3G402200.1	Aqcoe1G340700.13	(1) Aqcoe1G047800.1
				(2) Aqcoe7G168900.1
S ital	Setaria italica	Seita.5G090900.1	Seita.2G196600.1	Seita.1G123000.1
S bico	Sorghum bicolor	Sobic.003G084000.1	Sobic.002G193800.1	Sobic.004G124500.1
O sati	Oryza sativa	Os01g04190.1	Os09g23110.1	Os02g17500.1
B dist	Brachypodium distachyon	Bradi2g02230.1	Bradi4g29650.1	Bradi3g10210.3
M acum	Musa_acuminata	(1) GSMUA_Achr5T23720_001	GSMUA_Achr7T02180_001	(1) GSMUA_Achr10T14930_001
		(2) GSMUA_Achr10T25480_001		(2) GSMUA_Achr8T15970_001
S poly	Spirodela polyrhiza	Spipo19G0033900	--	Spipo26G0003600
Z mari	Zostera marina	Zosma269g00180.13	--	Zosma317g00160.1
S moel	Selaginella moellendorffii	229912	4373833	100582
			4399363	107365
M poly	Marchantia polymorpha	Mapoly0041s0012.1	Mapoly0014s0187.1	Mapoly0019s0129.1
P pate	Physcomitrella patens	(1) Pp3c25_14870V3.1	Pp3c9_4110V3.1	(1) Pp3c5_28630V3.1
		(2) Pp3c18_17510V3.1		(2) Pp3c15_10670V3.1
S fala	Sphagnum fallax	(1) Sphfalx0043s0065.1	Sphfalx0003s0342.1	(1) Sphfalx0020s0085.1
		(2) Sphfalx0071s0081.1		(2) Sphfalx0009s0117.1
		(3) Sphfalx0050s0055.1
1 sequence required manual correction to match pGlcT consensus replacing wrong sequence with mRNA clone EX267736.1 as template
2 excluded from analysis because predicted protein contains several deletions and is probably not functional
3 sequence required manual correction by changing the prediction of intron-exon junctions according to consensus in all plants

## Sheet: multiple alignment
Multiple alignment used for tree construction in Pileup (msf) format
